# Supplementary material for: Large language model-generated versus teacher-written objective structured clinical examination stations for medical students: a blinded comparative pilot study
Source: J Educ Eval Health Prof. 2026 May 26;23:9. doi: 10.3352/jeehp.2026.23.9 (PMC13287236; doi:10.3352/jeehp.2026.23.9)
Supplement: Supplementary file 1 [file jeehp-23-09-dataset1.xlsx]

## Sheet: Feuil1
Station	Evaluateur	Q1	Q2	Q3	Q4	Q5	Q6	Q7	Q8	Q9	Q10	Q11	Q12	Q13	Q14	Q15	Evaluation
SCA_enseignant	FB	5	4	4	4	4	NA	NA	5	5	5	5	5	4	5	5	4
SCA_enseignant	PS	5	5	5	5	5	NA	NA	5	5	5	5	4	4	5	5	5
SCA_enseignant	JWS	5	5	5	5	4	NA	NA	5	5	5	5	5	4	4	5	4
SCA_enseignant	HMC	5	5	5	5	5	NA	NA	5	5	5	5	5	4	5	5	5
SCA_enseignant	MF	5	5	5	5	4	NA	NA	2	5	3	4	4	3	5	5	3
SCA_enseignant	IB	5	4	5	5	5	NA	NA	5	5	5	5	5	4	5	5	5
SCA_enseignant	SJ	5	4	5	5	4	NA	NA	3	3	5	5	4	4	4	4	4
PAC_enseignant	FB	5	5	5	5	5	5	NA	4	5	5	5	4	5	5	4	5
PAC_enseignant	PS	5	5	5	5	3	5	NA	5	5	5	5	5	5	4	4	4
PAC_enseignant	JWS	5	5	5	5	5	4	NA	5	5	5	5	5	4	5	5	5
PAC_enseignant	HMC	5	5	5	5	5	5	NA	5	5	5	5	5	5	5	5	5
PAC_enseignant	MF	5	5	5	4	5	4	NA	3	5	5	4	5	5	5	5	5
PAC_enseignant	IB	5	5	2	5	5	5	NA	NA	3	5	5	4	4	5	5	4
PAC_enseignant	SJ	5	3	4	3	3	4	NA	NA	4	4	4	3	4	4	4	4
ATB_enseignant	FB	5	5	4	5	5	5	5	4	5	5	4	5	5	4	5	4
ATB_enseignant	PS	5	5	2	4	5	5	5	1	5	5	5	5	5	5	5	3
ATB_enseignant	JWS	5	5	5	5	5	4	4	5	5	5	5	5	5	5	5	5
ATB_enseignant	HMC	5	5	5	5	5	5	5	5	5	5	5	5	5	5	5	5
ATB_enseignant	MF	5	5	5	5	5	5	4	5	5	5	5	5	5	5	2	3
ATB_enseignant	IB	5	5	4	5	4	5	5	5	4	4	2	2	2	5	5	2
ATB_enseignant	SJ	3	3	3	4	4	4	4	4	3	4	4	4	4	3	3	4
ERR_enseignant	FB	5	5	5	4	5	5	NA	3	5	5	5	5	5	4	5	5
ERR_enseignant	PS	5	5	5	5	4	5	NA	5	4	5	4	4	3	5	5	4
ERR_enseignant	JWS	5	5	4	5	5	5	NA	3	5	5	5	5	3	4	4	4
ERR_enseignant	HMC	5	5	5	5	5	5	NA	5	5	5	5	5	5	5	5	5
ERR_enseignant	MF	5	5	5	5	5	5	NA	3	5	5	5	5	4	5	5	5
ERR_enseignant	IB	5	5	4	5	5	5	NA	3	5	5	5	4	4	5	4	4
ERR_enseignant	SJ	3	4	4	4	4	4	NA	NA	4	4	4	5	4	4	3	4
HNA_enseignant	FB	5	5	5	4	5	5	5	4	5	5	5	4	5	5	2	4
HNA_enseignant	PS	5	5	5	5	4	4	4	5	4	4	5	4	5	5	5	4
HNA_enseignant	JWS	5	5	5	5	5	5	4	4	5	5	5	5	4	5	4	5
HNA_enseignant	HMC	5	4	5	5	5	5	4	5	3	4	5	3	5	5	4	4
HNA_enseignant	MF	4	5	5	5	3	5	5	3	5	5	5	5	5	5	3	4
HNA_enseignant	IB	5	5	4	5	5	4	1	3	5	5	5	2	4	5	4	4
HNA_enseignant	SJ	5	4	4	4	3	4	4	NA	4	4	4	3	4	3	4	4
SCA_GPT	FB	5	4	5	5	5	NA	NA	5	5	5	5	3	3	2	5	4
SCA_GPT	PS	4	5	4	3	2	NA	NA	3	5	4	5	1	4	2	5	2
SCA_GPT	JWS	5	5	5	5	5	NA	NA	5	5	5	5	5	4	4	5	4
SCA_GPT	HMC	4	5	4	4	5	NA	NA	4	4	3	2	2	2	3	5	3
SCA_GPT	MF	4	5	5	5	4	NA	NA	2	4	3	2	2	3	2	4	3
SCA_GPT	IB	5	2	5	5	2	NA	NA	5	4	2	4	1	4	5	5	2
SCA_GPT	SJ	5	4	3	4	3	NA	NA	4	4	3	4	3	4	2	4	3
PAC_GPT	FB	5	4	5	4	4	5	NA	4	4	4	4	4	3	3	4	4
PAC_GPT	PS	5	5	5	5	1	5	NA	2	4	4	5	2	2	5	3	2
PAC_GPT	JWS	5	1	3	4	5	4	NA	1	4	5	5	3	3	2	4	3
PAC_GPT	HMC	5	5	5	5	5	4	NA	4	4	5	5	4	4	4	5	4
PAC_GPT	MF	4	5	5	4	5	4	NA	1	4	3	5	4	4	4	5	4
PAC_GPT	IB	5	5	5	5	5	2	NA	1	2	4	3	2	4	5	5	1
PAC_GPT	SJ	5	3	4	5	4	2	NA	2	4	4	4	3	4	4	3	3
ATB_GPT	FB	5	5	5	5	4	5	NA	5	4	3	4	2	5	5	4	4
ATB_GPT	PS	5	5	5	5	4	4	NA	4	2	1	2	1	2	2	4	2
ATB_GPT	JWS	4	5	5	5	5	5	NA	5	5	5	5	4	4	4	4	4
ATB_GPT	HMC	5	5	5	5	5	5	NA	5	5	4	4	4	3	5	5	4
ATB_GPT	MF	5	5	5	4	5	5	NA	5	4	2	2	2	5	5	5	4
ATB_GPT	IB	5	5	5	2	2	4	NA	5	5	5	5	5	1	5	4	2
ATB_GPT	SJ	3	4	4	4	4	3	NA	3	4	2	4	4	3	4	4	4
ERR_GPT	FB	5	5	4	2	5	2	NA	3	5	4	5	5	5	5	5	4
ERR_GPT	PS	4	5	4	4	4	5	NA	5	2	5	3	3	1	5	2	3
ERR_GPT	JWS	5	5	4	4	2	4	NA	3	4	5	5	4	5	2	4	2
ERR_GPT	HMC	4	5	4	3	5	2	NA	5	5	4	4	5	5	5	5	4
ERR_GPT	MF	4	5	5	5	4	4	NA	3	4	4	2	2	5	5	4	3
ERR_GPT	IB	5	5	5	2	5	4	NA	3	4	5	4	2	2	5	2	2
ERR_GPT	SJ	4	5	4	4	3	2	NA	NA	4	4	4	4	4	5	3	3
HNA_GPT	FB	4	5	2	2	5	2	5	5	5	4	5	3	2	5	5	3
HNA_GPT	PS	5	5	5	5	4	5	5	5	5	5	5	5	5	5	5	5
HNA_GPT	JWS	5	5	2	2	4	1	3	4	4	3	4	1	1	4	4	1
HNA_GPT	HMC	5	5	5	5	5	5	5	5	5	5	5	5	5	5	5	5
HNA_GPT	MF	5	5	5	5	5	5	5	5	3	2	2	4	3	5	4	3
HNA_GPT	IB	5	5	5	5	2	4	5	4	5	5	5	2	4	5	4	2
HNA_GPT	SJ	4	4	3	4	4	2	3	4	4	3	4	2	4	4	4	3
